# Supplementary material for: Dynamic monitoring serum tumor markers to predict molecular features of EGFR‐mutated lung cancer during targeted therapy
Source: Cancer Med. 2022 May 11;11(16):3115–25. doi: 10.1002/cam4.4676 (PMC9385589; doi:10.1002/cam4.4676)
Supplement: Supplementary file 2 — Table S1 [file CAM4-11-3115-s004.xlsx]

## Sheet: QC
Table S1. quanlity control of the sequencing data.
SampleID	time point	Sample type	Total number of sequenced reads	Total number of uniquely mapped nonduplicate reads	Total number of covered targeted bases	Median coverage per base(and range)	Percentage of targeted bases with coverage >100	EGFR mutation status, negative=0，positive=1	EGFR-T790M mutation status, negative=0，positive=1	VAF of EGFR T790M
1	1	PLA	25616082	4439310	714728910	13330(4-77763)	0.9991	0	0	0
2	1	PLA	33497082	6423379	1091974430	14445(302-37333)	1	0	0	0
2	2	PLA	37524700	7533166	1242972390	16377(282-38748)	1	0	0	0
3	1	PLA	39046554	12056085	2001310110	17333(63-45914)	1	1	0	0
4	1	PLA	37843002	4760287	794967929	15386(214-35349)	1	0	0	0
4	1	FFP	4590622	239449	34720105	1797(7-6601)	0.9961	1	0	0
4	2	PLA	32829964	6140428	1025451476	14348(227-34114)	1	0	0	0
4	3	PLA	36630576	7576267	1272812856	14767(121-37990)	1	0	0	0
5	1	PLA	30596760	8121238	1364367984	15162(19-85637)	1	0	0	0
6	1	PLA	36514504	10662331	1769946946	14565(52-57034)	0.9999	0	0	0
6	1	FFP	5607476	2954523	753403365	2048(11-25469)	0.991	0	0	0
7	1	PLA	49904290	12857804	2095822052	22164(46-64783)	1	1	0	0
7	2	PLA	34929448	4327595	727035960	14885(45-35584)	1	0	0	0
8	1	PLA	48038292	9512818	1598153424	20288(305-46722)	1	1	0	0
8	1	FFP	22361152	12032976	3116540784	1250(1-5766)	0.9949	1	0	0
9	1	FFP	6140774	2185203	437040600	1707(1-5534)	0.9916	1	0	0
9	2	PLA	28418794	2633552	439803184	14930(3-92954)	0.9996	1	0	0
10	1	PLA	44064010	13103386	2044128216	19238(227-45567)	1	0	0	0
11	1	PLA	40388994	6799533	1128722478	17437(6-43970)	0.9993	0	0	0
11	1	FFP	21265626	6323854	1264770800	1280(1-10354)	0.9928	0	0	0
12	1	PLA	57222968	9770491	1612131015	25658(62-65343)	1	0	0	0
13	1	PLA	41762490	8062380	1330292700	18485(328-46371)	1	0	0	0
13	1	FFP	28522430	15765002	3405240432	1732(1-8787)	0.9981	0	0	0
14	1	PLA	52400260	12862007	2070783127	20763(146-55164)	1	0	0	0
15	1	PLA	39649772	6795236	1141599648	17019(268-40751)	1	0	0	0
15	1	FFP	33994680	18181474	4490824078	1868(1-9713)	0.9948	0	0	0
16	1	PLA	29759470	8722642	1474126498	15237(4-90212)	1	1	0	0
17	1	PLA	43989516	11772658	1966033886	19466(117-51609)	1	0	0	0
17	2	PLA	48488298	7285025	1209314150	21614(190-61889)	1	0	0	0
17	3	PLA	41223462	8754027	1479430563	17557(41-45847)	0.9999	0	0	0
17	3	CSF	5987214	215378	34245102	2523(2-6611)	0.9931	0	0	0
17	4	PLA	30456730	6469299	1099780830	12858(1-32472)	1	0	0	0
18	2	PLA	30540256	5544911	920455226	12250(191-44548)	1	1	1	0.0086
18	3	PLA	48617934	8917602	1462486728	20996(327-68568)	1	1	0	0
18	4	PLA	45713938	14145593	2206712508	19060(155-66865)	1	1	0	0
19	1	PLA	34244608	8124922	1381236740	16299(9-107738)	1	0	0	0
20	1	PLA	52487560	13589293	2242233345	20855(9-102355)	0.9993	1	0	0
21	1	PLA	27283224	6817060	1179351380	11362(6-71822)	1	0	0	0
21	2	PLA	40729646	5703654	958213872	17439(221-40642)	1	0	0	0
22	1	PLA	36255778	7527401	1287185571	16449(5-116241)	0.9998	0	0	0
22	2	PLA	32926476	9032935	1499467210	16586(14-118126)	1	1	0	0
22	3	PLA	45683190	13433214	2162747454	16585(139-157150)	1	1	0	0
22	4	FFP	5949390	751115	102902755	2379(5-218180)	0.9982	1	0	0
23	1	PLA	34606576	9335626	1503035786	16307(23-116822)	1	0	0	0
23	2	PLA	43126176	12085209	2018229903	18891(84-43969)	1	0	0	0
24	1	PLA	41720898	7887647	1325124696	17308(145-41230)	1	0	0	0
25	1	PLA	38347318	6865755	1132849575	16682(75-42267)	1	0	0	0
26	1	CSF	3399446	1349540	213227320	1274(7-31790)	0.9949	1	0	0
27	1	PLA	35357606	7207394	1189220010	14544(79-31295)	1	1	0	0
28	1	PLA	46505302	7708480	1279607680	20085(42-49361)	1	0	0	0
29	1	PLA	39830088	8955576	1522447920	16337(193-39732)	1	0	0	0
29	1	FFP	5003958	2806523	566917646	1812(13-4942)	0.9929	0	0	0
30	1	PLA	42372142	7310309	1228131912	18476(298-42384)	1	0	0	0
30	1	FFP	37625524	1213384	169873760	2161(1-20802)	0.9964	1	0	0
31	1	PLA	21296358	8498470	1410746020	8658(70-20011)	1	1	0	0
31	1	FFP	5936560	1964875	459780750	2111(25-7311)	0.9976	1	0	0
31	2	PLA	44729874	10663801	1791518568	18736(319-46973)	1	0	0	0
31	3	PLA	34520348	6678965	1122066120	14634(201-35712)	1	0	0	0
31	4	PLA	36835040	6686822	1123386096	15706(348-35740)	1	0	0	0
31	5	CSF	4581782	1378791	227500515	1644(1-8058)	0.9928	1	0	0
32	1	PLA	44296644	10702677	1808752413	19010(94-45378)	1	0	0	0
32	1	FFP	30138760	15156098	3425278148	1774(1-14223)	0.9938	0	0	0
33	1	PLA	71172382	4303229	731548930	13930(1-35191)	0.8212	0	0	0
34	1	PLA	23345015	1533078	260623260	3965(1-24196)	0.9942	1	0	0
34	1	FFP	2671382	875008	184626688	1199(2-5184)	0.9926	1	0	0
34	2	PLA	22614642	2464772	419011240	10938(4-65296)	0.9981	0	0	0
34	3	PLA	23102098	6341224	1135079096	10697(5-55003)	0.9989	0	0	0
34	4	PLA	27112542	6571362	1182845160	11695(4-64664)	1	0	0	0
34	5	PLA	27600494	5291888	915496624	12709(13-73487)	1	1	1	0.0019
34	6	PLA	28186916	6202447	1035808649	14584(14-89256)	1	0	0	0
35	1	PLA	102050142	18790634	2931338904	45809(68-135437)	1	0	0	0
36	1	PLA	26001414	1280795	216454355	12932(1-82512)	1	1	0	0
36	2	PLA	23332700	2162262	365422278	11312(2-78544)	0.9989	1	0	0
36	3	PLA	26344400	9133125	1561764375	12426(15-80666)	0.9998	1	0	0
36	4	PLA	24734432	7964706	1354000020	10929(8-73969)	1	1	0	0
37	1	PLA	37108078	11486000	1929648000	16054(46-43033)	1	1	1	0.021
37	2	PLA	39458412	9769158	1650987702	15396(46-35546)	1	1	1	0.0053
37	3	PLA	40812750	7468468	1239765688	17851(69-44721)	1	1	1	0.0017
38	1	PLA	54870600	12536468	2081053688	20544(206-49640)	1	0	0	0
38	1	FFP	5495904	2537242	553118756	2124(22-6029)	0.9983	0	0	0
38	2	PLA	44132750	12488358	2073067428	18722(240-42985)	1	0	0	0
39	1	PLA	30422208	8204338	1402941798	12936(225-30673)	1	0	0	0
39	1	FFP	4232006	2388119	527774299	1662(51-4013)	0.9978	1	0	0
40	1	PLA	38381496	10855342	1823697456	15438(58-39166)	1	0	0	0
40	1	FFP	30675782	11902469	2963714781	1743(1-8668)	0.9956	0	0	0
41	1	PLA	57407150	12696145	1967902475	24424(62-283730)	1	1	0	0
41	2	PLA	35452294	7416365	1231116590	15704(65-40626)	1	1	0	0
41	3	PLA	40371958	9233410	1569679700	17211(77-42762)	1	1	1	0.066
42	1	PLA	33458314	8558963	1480700599	15264(12-104797)	1	0	0	0
42	2	PLA	31838720	9141399	1563179229	14905(14-94876)	1	0	0	0
43	1	PLA	54217792	14829280	2491319040	22102(256-71196)	1	1	0	0
43	2	PLA	40356582	7394199	1264408029	15651(161-36422)	1	1	0	0
43	3	PLA	31594662	10592233	1715941746	13583(167-119664)	1	1	1	0.2118
43	4	PLA	41737454	11291791	1874437306	16316(249-47644)	1	1	0	0
44	1	PLA	29032896	7210065	1196870790	11784(14-69491)	1	0	0	0
44	1	FFP	743660	372954	84660558	998(42-3245)	0.9956	1	0	0
44	2	PLA	44030712	8629552	1432505632	17993(1-41594)	0.9982	0	0	0
45	1	PLA	39194100	8829142	1500954140	16852(169-39681)	1	0	0	0
45	1	FFP	29472894	15709921	3299083410	1708(1-10735)	0.995	0	0	0
46	1	PLA	40894588	11913896	2013448424	16481(52-37705)	1	0	0	0
46	1	FFP	33186276	15750507	4047880299	1842(1-10295)	0.9988	0	0	0
47	1	PLA	45350006	10854935	1801919210	18035(54-53649)	1	0	0	0
47	2	PLA	46733312	8442374	1409876458	20267(55-51166)	1	0	0	0
48	1	PLA	43749756	8328085	1399118280	18767(178-45740)	1	0	0	0
49	1	PLA	28690554	11369996	1830569356	12797(119-39520)	1	1	1	0.212
49	2	PLA	56939812	12384426	2031045864	23319(12-5537)	0.9993	0	0	0
50	1	PLA	31909326	8173700	1365007900	15514(8-112129)	1	0	0	0
50	1	FFP	3702002	1830130	355045220	1728(13-10009)	0.9965	0	0	0
50	2	PLA	26720464	5645019	948363192	12849(12-90830)	1	0	0	0
50	2	FFP	3321714	1429290	235832850	1604(2-13984)	0.9974	0	0	0
50	2	FFP	3231504	385758	56320668	1552(1-9812)	0.9973	0	0	0
50	3	PLA	35878524	9232087	1569454790	14028(40-31371)	0.9999	0	0	0
50	3	FFP	5060216	2777835	577789680	1906(10-4200)	0.9966	0	0	0
50	3	FFP	5161816	2794374	564463548	1957(21-4833)	0.9988	0	0	0
51	1	PLA	40466624	8571100	1405660400	17132(203-45500)	1	0	0	0
51	1	FFP	26799306	11253434	2610796688	1597(1-8625)	0.9969	1	0	0
52	1	PLA	47951330	12702787	2108662642	19759(143-47499)	1	0	0	0
52	1	FFP	22839206	11699539	2679194431	1268(1-7780)	0.9946	0	0	0
53	1	PLA	26151297	2008353	337403304	13596(3-100320)	0.9996	0	0	0
54	1	PLA	40981234	11109542	1866403056	17632(71-40679)	1	0	0	0
54	2	PLA	48087734	9918233	1666263144	18846(102-44406)	1	1	0	0
55	1	PLA	33909252	7570493	1264272331	13734(10-92253)	0.9999	1	0	0
55	2	PLA	36519168	9345194	1569992592	14793(1-35290)	0.9985	1	0	0
56	1	PLA	46887850	8371453	1389661198	20407(62-53049)	1	0	0	0
57	1	PLA	26388528	4345837	730100616	11965(8-74210)	1	0	0	0
57	2	PLA	41775350	9844346	1693227512	17010(94-39158)	1	0	0	0
58	1	PLA	30683752	9256162	1573547540	14672(3-89936)	1	0	0	0
58	2	PLA	51520572	10604920	1792231480	20979(115-48803)	1	0	0	0
59	1	PLA	43139512	12930559	2172333912	18153(91-42125)	1	1	0	0
60	1	PLA	21814178	5368451	912636670	9457(166-23745)	1	0	0	0
60	2	TIS	32104970	17391217	4643454939	1761(1-9753)	0.9955	0	0	0
61	1	PLA	35419472	5698732	957386976	14112(7-35151)	0.9996	1	0	0
61	2	FFP	4445794	662172	99325800	1563(2-24292)	0.9941	1	0	0
61	3	PLA	36827848	4052914	684942466	13567(174-50233)	1	1	0	0
62	1	PLA	30681360	4341125	772720250	12459(1-27835)	1	1	0	0
62	2	PLA	36200738	2343540	400745340	14094(106-31901)	1	0	0	0
63	1	PLA	43657368	11759117	1916736071	17647(143-47965)	1	0	0	0
64	1	PLA	42500756	8772172	1473724896	17667(102-44155)	1	0	0	0
64	2	PLA	44393194	11013645	1828265070	19527(272-51691)	1	0	0	0
65	1	PLA	30812278	8684443	1485039753	14185(10-93490)	1	0	0	0
66	1	PLA	35571508	6832308	1147827744	15373(2-36015)	0.9997	0	0	0
66	1	FFP	25988302	14744274	3243740280	1457(1-12696)	0.9941	0	0	0
67	1	PLA	47120038	12956463	2124859932	16534(86-40796)	1	0	0	0
67	2	PLA	35306560	5603966	935862322	14275(105-32806)	1	0	0	0
68	1	PLA	24753676	6057849	1048007877	10407(3-73900)	1	0	0	0
69	1	PLA	43450164	7329050	1245938500	18822(69-46555)	1	1	0	0
70	1	PLA	23571159	2874391	482897688	7882(4-40889)	0.9982	1	0	0
71	1	PLA	50383134	8910175	1452358525	21565(104-50718)	1	1	0	0
71	2	PLA	30491522	9366973	1564284491	13413(46-32562)	1	0	0	0
72	1	PLA	35707438	8796323	1416208003	14373(19-97603)	1	0	0	0
73	1	PLA	39000364	10418637	1729493742	14671(273-34461)	1	1	0	0
74	1	PLA	34725706	10201013	1713770184	15790(14-110822)	0.9999	1	0	0
75	1	PLA	48202554	10446808	1734170128	20348(216-45550)	1	0	0	0
75	1	FFP	6652920	3002124	741524628	2344(6-5550)	0.9955	0	0	0
76	1	PLA	45970338	11336565	1893206355	19076(53-44637)	0.9999	0	0	0
77	1	PLA	42000568	6986795	1159807970	16985(121-38543)	1	0	0	0
77	1	FFP	24472002	14680274	3493905212	1406(1-7094)	0.9901	0	0	0
78	1	FFP	3457702	2041224	463357848	1548(1-11642)	0.9964	1	0	0
78	2	CSF	3833216	184295	27828545	1481(1-7276)	0.995	1	1	0.2631
79	1	PLA	25000305	4349611	722035426	10889(10-76321)	0.9985	0	0	0
79	2	PLA	35989468	5245069	865436385	19125(9-138915)	0.9996	0	0	0
80	1	PLA	29351086	8104690	1312959780	14904(4-92804)	1	0	0	0
80	1	FFP	465016	48183	6649254	735(23-2752)	0.9915	0	0	0
80	1	CSF	4728040	697863	124917477	1790(3-6475)	0.9902	0	0	0
81	1	PLA	26120838	2634281	447827770	12920(10-71799)	0.9998	0	0	0
82	1	PLA	25676857	2905393	499727596	11725(1-101497)	0.9529	0	0	0
83	1	PLA	27094244	2350575	397247175	12756(40-96828)	0.9999	1	0	0
83	2	PLA	25541492	1683390	286176300	12015(6-78729)	0.9994	0	0	0
83	3	PLA	25171068	3056759	507421994	5349(3-46936)	0.9963	1	1	0.0546
83	4	FFP	4709232	2095386	427458744	1245(1-3295)	0.9912	1	1	0.023
83	5	PLA	29094478	9295131	1598762532	14055(9-117486)	1	1	1	0.0798
83	6	PLA	27180690	7650076	1338763300	12197(13-71511)	1	1	0	0
83	7	PLA	32219520	7331815	1275735810	13795(8-97115)	1	0	0	0
83	8	PLA	24605788	5223671	872353057	10551(8-71096)	1	1	1	0.0498
83	9	FFP	3308332	878568	156385104	861(1-40282)	0.989	1	1	0.008
83	10	PLA	25767750	7171795	1183346175	12598(10-103081)	1	1	1	0.1675
83	11	PLA	44634186	11853903	1955893995	18861(62-44810)	1	1	1	0.0245
83	12	PLA	51373634	7755136	1295107712	20693(214-49106)	1	1	1	0.0387
83	13	CSF	3984302	809706	136030608	1550(6-9101)	0.99	1	1	0.1546
83	14	PLA	44112966	11995099	1895225642	13336(63-116934)	1	1	1	0.2381
84	1	FFP	6202137	2972718	532116522	1639(1-7414)	0.9897	1	0	0
85	1	PLA	44995098	8312668	1388215556	19200(53-45366)	1	1	0	0
85	2	PLA	45544738	7314809	1265461957	18591(147-41565)	1	0	0	0
85	3	PLA	40871980	6413756	1071097252	17843(61-45255)	1	0	0	0
86	1	FFP	7529694	3004136	528727936	1902(1-4864)	0.994	0	0	0
87	1	PLA	32999234	6986368	1180696192	13901(177-32743)	1	1	0	0
87	2	PLA	40880196	5289570	888647760	17236(202-39053)	1	0	0	0
88	1	PLA	36390428	3988745	670109160	14543(51-34421)	1	1	0	0
88	1	FFP	24292574	2195332	322713804	1501(1-13043)	0.9952	1	0	0
88	2	PLA	41416628	5454958	916432944	18365(46-46604)	1	1	0	0
88	3	PLA	42110630	10452511	1745569337	17130(44-45682)	1	1	1	0.1716
89	1	PLA	35928526	4808004	812552676	14065(2-31630)	1	0	0	0
89	1	FFP	5334094	2697824	652873408	1764(3-5836)	0.9939	0	0	0
90	1	PLA	32455278	5054241	859220970	12936(23-36851)	0.9999	1	0	0
90	1	FFP	20153694	359259	57481440	879(1-22884)	0.8849	0	0	0
90	2	PLA	35555838	6094057	1023801576	14137(107-40028)	1	1	0	0
91	1	PLA	41186172	12624143	2070359452	18097(128-44832)	1	0	0	0
92	1	PLA	37881174	5474592	919731456	15618(179-33915)	1	0	0	0
93	1	PLA	29185070	7895702	1350165042	13364(17-79486)	1	1	0	0
93	1	FLD	7742430	4323635	704752505	3669(2-23210)	0.9957	1	0	0
93	2	PLA	31620902	7781761	1346244653	14309(12-86550)	1	1	0	0
93	3	PLA	33104290	9521650	1571072250	15965(13-87067)	1	1	0	0
93	3	FLD	5433694	2870890	490922190	2504(8-22187)	0.9968	1	0	0
94	1	PLA	34634882	10666763	1685348554	17378(18-133787)	1	0	0	0
94	1	FFP	5034672	2463642	517364820	1916(31-6680)	0.9984	0	0	0
95	1	PLA	31018716	8115873	1404046029	14130(10-87930)	1	1	0	0
96	1	PLA	56353140	8297247	1418829237	22578(21-51980)	0.9999	0	0	0
96	1	FFP	23040880	11594897	2550877340	1432(3-24830)	0.9984	0	0	0
96	1	CSF	5815886	1660629	264040011	2336(18-7611)	0.9985	0	0	0
97	1	PLA	44715340	12384557	2043451905	19262(107-48528)	1	0	0	0
97	1	FFP	5907982	2969341	632469633	2260(3-6681)	0.9975	0	0	0
97	2	PLA	35249946	10703408	1819579360	14998(2-36734)	1	0	0	0
98	1	PLA	30834366	8459591	1455049652	13890(10-96326)	1	1	0	0
98	2	PLA	32918270	6135416	1067562384	15048(15-100021)	0.9982	0	0	0
99	1	PLA	24946774	8084393	1366262417	12149(10-64615)	1	0	0	0
100	1	PLA	42623772	4943772	825609924	19014(117-47483)	1	1	0	0
100	1	CSF	4910412	84842	13829246	1914(2-6799)	0.9955	0	0	0
100	2	FLD	7490856	4318204	703867252	2822(5-12871)	0.9976	1	0	0
101	1	PLA	47789562	12017605	2006940035	20654(126-49709)	1	0	0	0
101	2	PLA	45040148	7046902	1190926438	19504(316-52156)	1	0	0	0
102	1	PLA	36943998	10372640	1711485600	16531(16-144498)	0.9994	0	0	0
102	2	PLA	33486542	10341661	1706374065	14883(18-129590)	1	0	0	0
103	1	PLA	49275754	13441967	2217924555	20671(5-53001)	0.9991	0	0	0
104	1	PLA	36138128	7839984	1324957296	14501(29-32383)	0.9999	0	0	0
105	1	PLA	48586412	5934796	1008915320	18269(176-48860)	1	1	0	0
105	2	FFP	29164438	11655754	2587577388	1726(1-10152)	0.9952	1	0	0
106	1	FFP	4790884	715415	113750985	1394(8-4496)	0.9975	0	0	0
107	1	PLA	29045595	4919642	826499856	16909(8-115038)	0.9977	1	0	0
108	1	PLA	26196944	6995470	1231202720	11372(8-73549)	1	1	0	0
109	1	PLA	45644680	11785536	1956398976	18648(72-42239)	1	0	0	0
109	2	PLA	44996732	11854020	1944059280	20654(20-59604)	1	0	0	0
110	1	PLA	34816546	9007731	1531314270	15393(9-106123)	1	0	0	0
111	1	PLA	15408042	358801	60278568	8146(2-59691)	0.998	0	0	0
111	2	PLA	63370642	15334093	2438120787	27062(81-82040)	1	1	1	0.1587
111	2	FLD	11335666	5459563	911747021	4086(28-8203)	0.9999	1	1	0.0274
112	1	PLA	20082416	3401748	574895412	10377(6-71761)	0.9978	0	0	0
113	1	PLA	41061978	9262284	1574588280	16107(274-41881)	1	1	0	0
113	2	PLA	40053460	7691780	1276835480	17860(227-47941)	1	1	1	0.0031
114	1	FFP	5647857	2616796	518125608	1682(1-5377)	0.9906	0	0	0
115	1	PLA	38278390	11924347	1955592908	15267(1-41471)	0.9905	1	0	0
115	2	PLA	43807604	10091691	1695404088	17135(219-40384)	1	0	0	0
116	1	PLA	37801384	7024785	1173139095	16057(358-40017)	1	0	0	0
116	1	FFP	26584142	1731866	251120570	1668(1-16049)	0.9943	0	0	0
116	2	PLA	40493096	7224110	1206426370	17321(333-46887)	1	0	0	0
116	3	CSF	4090022	113966	18006628	1686(1-5523)	0.9968	0	0	0
117	1	PLA	41773702	10698670	1829472570	18186(347-45335)	1	0	0	0
117	1	FFP	5917330	3313445	689196560	2205(10-6554)	0.9937	1	0	0
117	2	PLA	46231272	10090838	1654897432	19401(43-51844)	0.9999	0	0	0
117	3	PLA	39271300	6726764	1136823116	16867(329-43246)	1	0	0	0
118	1	PLA	39017402	12145686	1979746818	17069(198-45132)	1	0	0	0
118	2	PLA	64096544	12446805	2041276020	26754(41-61621)	0.9999	0	0	0
119	1	PLA	27939164	8807971	1514971012	13491(4-86356)	1	1	0	0
119	3	PLA	31289238	7970829	1370982588	14414(11-95039)	0.9999	1	0	0
119	4	PLA	24797700	8346835	1368880940	10799(16-69335)	1	1	1	0.001
120	1	PLA	30081484	6493227	1110341817	14468(15-80850)	1	0	0	0
121	1	PLA	71422976	3346165	542078730	9170(1-49213)	0.7041	0	0	0
122	1	PLA	45819874	9471377	1600662713	18901(130-44592)	1	0	0	0
122	1	FFP	19818554	11067371	2313080539	1178(1-6709)	0.9921	0	0	0
123	1	PLA	24736099	2148542	363103598	11649(4-75477)	0.9996	0	0	0
123	2	PLA	21819399	843984	143477280	10162(4-59499)	0.9981	0	0	0
124	1	PLA	41439116	11229304	1830376552	18355(127-57066)	1	0	0	0
124	1	FFP	6425348	3185217	678451221	2255(7-12116)	0.9966	0	0	0
124	2	PLA	44348670	12923886	2184136734	20136(266-57315)	1	0	0	0
125	1	PLA	43075478	12700201	2133633768	17639(112-74147)	1	1	0	0
125	2	PLA	41072500	7025102	1180217136	18104(330-48130)	1	1	0	0
126	1	PLA	48210020	11830216	1963815856	18584(1-42600)	0.9879	1	0	0
126	2	PLA	32188142	5751447	977745990	13004(181-30591)	1	1	0	0
126	3	PLA	40456340	9209636	1547218848	16237(306-33103)	1	1	1	0.0026
127	1	PLA	39152722	6970641	1150155765	17024(191-45363)	1	1	0	0
127	2	PLA	41925536	5039352	841571784	18145(315-39908)	1	1	0	0
128	1	PLA	27762128	5113494	884634462	12412(13-103642)	1	1	0	0
128	2	PLA	24424220	6872834	1140890444	12435(5-120708)	1	1	0	0
128	2	FLD	7050642	4162416	840808032	3216(4-50851)	0.9991	1	0	0
128	2	FFP	3744012	1820148	380410932	1663(2-24689)	0.9934	1	0	0
128	3	PLA	42057000	9406421	1561465886	17923(198-38294)	1	1	0	0
128	4	PLA	44418718	9556352	1576798080	18820(129-43893)	1	1	0	0
128	5	PLA	40738756	11463941	1914478147	18103(209-53094)	1	1	0	0
129	1	PLA	37911488	7332794	1231909392	16317(244-40891)	1	0	0	0
129	1	FFP	26780676	15933898	4190615174	1558(1-16840)	0.9984	0	0	0
130	1	FFP	5929691	1274292	263778444	1724(1-10004)	0.9928	1	0	0
131	1	PLA	39401566	10113852	1678899432	16777(202-42905)	1	0	0	0
132	1	PLA	28721584	10187077	1660493551	14063(16-91736)	1	0	0	0
133	2	PLA	40614770	11233088	1909624960	18054(181-43191)	1	1	1	0.0019
134	1	PLA	41345070	6182203	1044792307	17905(266-43985)	1	1	0	0
134	2	PLA	39570428	9743494	1656393980	17077(301-42124)	1	1	0	0
135	1	PLA	37229442	6236005	1041412835	16145(261-41330)	1	0	0	0
135	1	FFP	29036320	16472474	3492164488	1769(1-8995)	0.9978	0	0	0
136	1	FFP	6838716	2806639	606234024	1749(19-6080)	0.9989	0	0	0
137	1	PLA	35748834	8535441	1391276883	12098(10-95307)	1	0	0	0
137	1	FFP	3886654	2195121	443414442	1754(6-12665)	0.9964	0	0	0
137	2	FFP	3722118	1861074	398269836	1645(3-10848)	0.9969	0	0	0
137	3	PLA	41335262	10308223	1711165018	18787(187-51535)	1	0	0	0
137	4	PLA	38156508	13327147	2172324961	16188(221-41003)	1	0	0	0
137	5	PLA	37794438	12016078	1994668948	15977(180-42696)	1	0	0	0
138	1	PLA	53035658	12485949	2047695636	21160(53-56701)	0.9999	1	0	0
138	2	PLA	27540452	6937166	1151569556	12308(40-32433)	1	1	0	0
138	3	PLA	40678458	11122610	1824108040	16107(27-42927)	1	1	0	0
139	1	PLA	43340028	12090442	1958651604	17327(64-61524)	1	1	0	0
139	1	FFP	30025912	13449070	2716712140	1853(1-11584)	0.9948	1	0	0
140	1	PLA	34037934	6843331	1142836277	6007(100-15524)	1	0	0	0
140	1	FFP	4023492	124634	16950224	1569(2-8029)	0.9849	0	0	0
140	2	PLA	35156200	11342015	1894116505	13641(161-31729)	1	0	0	0
141	1	PLA	38821244	6558993	1095351831	16497(295-35291)	1	0	0	0
141	1	FFP	29735756	10380122	1775000862	1659(1-53820)	0.9977	1	0	0
142	1	PLA	41499330	7376356	1246604164	16407(1-39977)	0.9843	0	0	0
142	1	FFP	5573340	2787467	635542476	2129(55-5346)	0.9994	0	0	0
143	1	PLA	27938566	8332345	1374836925	13823(10-87436)	1	0	0	0
144	1	PLA	39184864	5934764	967366532	16480(173-36747)	1	1	1	0
145	1	FFP	11096871	1917906	360566328	3214(1-10437)	0.9926	1	0	0
146	1	PLA	24735199	4234407	707145969	12691(14-80396)	0.9985	0	0	0
147	1	PLA	42287938	5216664	876399552	17855(371-38600)	1	1	0	0
147	2	PLA	47630438	6528647	1096812696	20807(330-54674)	1	0	0	0
148	1	FFP	24394806	15297506	3518426380	1376(1-9206)	0.9848	0	0	0
148	2	PLA	128862388	54905640	9114336240	8249(1-63497)	0.9993	0	0	0
149	1	PLA	42717576	12682946	2118051982	17560(1-40647)	0.9972	1	0	0
150	1	PLA	34673986	8801831	1469905777	15646(17-100762)	0.9998	0	0	0
151	1	PLA	32618744	8232394	1391274586	16106(9-102090)	0.9994	1	0	0
152	1	PLA	48845200	14198137	2328494468	21326(168-49640)	1	1	0	0
152	2	PLA	46946218	12735718	2114129188	20285(134-50979)	1	1	1	0.0012
153	1	PLA	49081422	7292363	1225116984	19488(227-47064)	1	0	0	0
154	1	PLA	26960498	5289917	883416139	13732(3-93821)	0.9994	0	0	0
154	2	PLA	29442529	2931657	492518376	11058(6-84037)	0.9982	0	0	0
154	3	PLA	33998590	8831348	1501329160	16711(14-101037)	1	0	0	0
154	4	PLA	32261942	8713318	1533543968	14700(16-95501)	1	1	0	0
155	1	PLA	68351001	3097058	523402802	13651(1-34256)	0.863	0	0	0
156	2	PLA	41904396	11386802	1867435528	18547(5-48616)	1	1	1	0.0012
156	3	PLA	46443202	12431840	2051253600	20964(126-56604)	1	1	0	0
157	1	PLA	43098228	11291997	1885763499	17703(135-41343)	1	1	0	0
157	2	PLA	24021968	6558436	1114934120	10225(233-23716)	1	1	0	0
158	1	PLA	48197318	12651137	2062135331	21990(35-70627)	1	0	0	0
158	2	PLA	40026896	10389304	1735013768	14915(52-34151)	0.9999	0	0	0
158	3	PLA	46400106	11569069	1897327316	16370(19-57018)	1	0	0	0
159	1	PLA	37852272	10691287	1764062355	15489(196-35175)	1	0	0	0
159	1	FFP	4013466	959719	162192511	1317(9-5235)	0.9984	1	0	0
159	2	TIS	5240744	2418285	565878690	1952(49-8433)	0.9996	0	0	0
160	1	PLA	43984258	11528036	1913653976	19159(268-47444)	1	0	0	0
161	1	PLA	40428982	5964905	1002104040	17573(90-45712)	1	0	0	0
162	1	PLA	46416766	8918241	1498264488	19563(333-51027)	1	1	0	0
162	1	FFP	34693206	19509230	5013872110	1949(1-9908)	0.9947	1	0	0
162	2	PLA	49321602	8668246	1456265328	16812(36-41032)	0.9999	1	0	0
163	1	PLA	77797940	14077207	2364970776	16072(1-37674)	0.7108	1	1	0.0028
163	2	PLA	28290174	6095115	999598860	14049(7-82173)	0.9992	1	0	0
163	3	PLA	17707872	3913536	649646976	9744(1-78207)	0.9976	1	0	0
163	4	PLA	22517466	5625083	900013280	11980(11-73396)	0.9979	1	0	0
164	1	PLA	24209338	1645060	278015140	12776(17-84840)	0.9991	0	0	0
164	2	PLA	26540950	1558998	263470662	12083(13-77490)	1	0	0	0
164	3	PLA	18368640	2523824	426526256	9690(1-73770)	0.998	0	0	0
165	1	PLA	46206456	13716543	2276946138	19464(139-46364)	1	0	0	0
165	2	PLA	43055850	8135977	1366844136	18649(331-228477)	1	0	0	0
165	2	FLD	9328686	6084416	1168207872	3819(44-149698)	1	0	0	0
165	2	FFP	6101162	3566710	777542780	2437(47-54185)	0.9999	0	0	0
166	1	PLA	42341286	5415993	909886824	18672(299-53697)	1	1	0	0
167	1	PLA	47284448	14572131	2331540960	21242(42-750526)	1	0	0	0
168	1	PLA	41840816	7169137	1197245879	18200(333-41415)	1	0	0	0
168	1	FFP	30873912	6990003	1677600720	1768(1-8916)	0.9923	0	0	0
169	1	PLA	34963666	10835517	1809531339	14474(29-52333)	1	0	0	0
170	1	PLA	36298530	11527239	1913521674	14623(134-33769)	1	0	0	0
170	1	FFP	31238082	17767723	4406395304	1819(1-7998)	0.9963	0	0	0
170	2	PLA	52629306	14100839	2312537596	23305(303-53699)	1	0	0	0
170	2	FLD	7708472	4569186	776761620	2971(83-7659)	0.9999	0	0	0
171	1	PLA	33169874	10430936	1762828184	13520(170-33181)	1	1	0	0
172	1	PLA	75542623	5684472	983413656	14074(1-39100)	0.6393	0	0	0
173	1	PLA	36572492	8696133	1469646477	15847(182-40386)	1	0	0	0
173	1	FFP	30207370	15450307	3414517847	1719(1-16172)	0.9955	0	0	0
174	1	PLA	130468306	51118121	8536726207	8985(1-81252)	0.999	1	0	0
175	1	PLA	38133632	8320623	1389544041	16323(146-40128)	1	1	0	0
175	1	FFP	23645596	14027551	3310502036	1354(1-11560)	0.9944	1	0	0
176	1	PLA	27827450	7599792	1299564432	13514(13-83401)	0.9998	1	0	0
176	2	PLA	30939972	7027104	1222716096	12725(15-82150)	1	1	1	0.0407
176	3	PLA	28140720	7948401	1343279769	12774(13-84844)	1	1	1	0.1748
176	4	PLA	41875216	11044722	1833423852	16528(56-36869)	0.9999	1	0	0
176	5	PLA	41201894	11667565	1948483355	16617(89-40673)	1	1	1	0.0133
176	6	PLA	49773158	11808326	1830290530	15430(21-76361)	0.9999	1	0	0
177	1	PLA	18979366	2025111	344268870	8735(5-56793)	0.998	0	0	0
178	1	PLA	46666256	13616527	2219493901	18778(34-273739)	1	1	0	0
178	2	PLA	48573784	3752222	626621074	18485(55-53182)	1	1	0	0
178	3	PLA	30922368	9992176	1648709040	12497(20-142854)	1	1	0	0
178	4	PLA	41091262	10740602	1782939932	16666(30-135260)	1	1	0	0
178	4	FFP	5323630	1698204	366812064	1593(15-57605)	0.9998	1	0	0
178	5	PLA	46146804	11183774	1822955162	19262(48-276981)	1	1	1	0.0015
179	1	PLA	29189328	8365488	1397036496	11841(89-27249)	1	0	0	0
179	1	FFP	24608886	4263950	810150500	1453(1-9918)	0.9955	0	0	0
180	1	PLA	20484542	1456439	249051069	10616(3-74577)	0.9994	0	0	0
181	1	PLA	34650404	6937599	1186329429	15402(18-99265)	1	0	0	0
181	2	PLA	32709452	6880332	1183417104	14807(19-95113)	1	0	0	0
181	3	PLA	25732978	4516874	758834832	12503(15-82053)	1	1	1	0.0022
182	1	PLA	47258180	13302074	2221446358	20861(72-51048)	1	0	0	0
182	1	FFP	25933038	13015576	3071675936	1562(1-7459)	0.9977	0	0	0
183	1	FFP	4451199	906971	169603577	1388(1-6662)	0.9906	0	0	0
184	1	PLA	33749200	10978820	1822484120	13316(14-46102)	0.9997	1	0	0
185	1	PLA	57713738	14135048	2190932440	24963(33-63223)	1	0	0	0
186	1	PLA	35281668	9915397	1705448284	15165(7-91423)	0.9974	0	0	0
187	1	FFP	21986554	11478746	2640111580	1251(1-6914)	0.9937	1	0	0
188	1	PLA	74097697	7867116	1313808372	15500(1-38647)	0.8616	0	0	0
189	1	PLA	34089908	7579396	1250600340	13544(4-75009)	0.9999	0	0	0
189	1	FFP	23701858	3197099	965523898	1249(1-5405)	0.991	0	0	0
189	2	PLA	35162012	7153022	1187401652	15276(118-45605)	1	0	0	0
189	3	FFP	26614944	1427708	221294740	1397(1-20164)	0.9948	0	0	0
189	4	FFP	23546350	1935923	379440908	1334(1-9994)	0.9943	0	0	0
190	1	PLA	43759974	11987638	1977960270	19205(50-43274)	1	0	0	0
191	1	PLA	41487708	7594976	1268360992	18090(357-42671)	1	0	0	0
192	1	PLA	40662754	6558700	1121537700	16075(464-33755)	1	0	0	0
192	1	FFP	27614928	14840865	3739897980	1510(2-7006)	0.9958	1	0	0
193	1	PLA	26656022	5770728	969482304	13226(16-76241)	1	0	0	0
194	1	PLA	41585840	6507352	1119264544	17776(109-47632)	1	1	0	0
194	2	PLA	46510378	7373570	1231386190	19031(91-42552)	1	1	0	0
194	3	PLA	41301806	7302042	1234045098	17526(69-46244)	1	1	1	0.0062
195	1	PLA	42425648	7753152	1310282688	18036(78-40421)	1	0	0	0
195	1	FFP	25424274	12163321	2943523682	1385(1-7073)	0.9898	0	0	0
196	1	PLA	39463234	11925109	2027268530	16877(225-39610)	1	0	0	0
197	1	PLA	48938890	10679334	1772769444	21200(335-58003)	1	0	0	0
198	1	PLA	40231236	5933639	1008718630	17715(132-52489)	1	1	0	0
198	2	PLA	32368024	8007841	1337309447	13323(141-35215)	1	1	0	0
198	3	PLA	37390978	6934305	1171897545	15600(366-43971)	1	1	0	0
199	2	PLA	30737416	7318930	1280812750	13790(11-76206)	1	1	1	0.053
200	1	PLA	21964618	4052488	680817984	10746(4-80448)	0.9989	0	0	0
201	1	PLA	38948774	11272553	1769790821	16317(42-57879)	1	0	0	0
202	1	PLA	41891472	5790331	943823953	17294(32-40784)	0.9999	0	0	0
202	2	PLA	50364066	9629679	1637045430	20210(338-49947)	1	0	0	0
203	1	PLA	44482878	9908397	1714152681	18325(84-41189)	1	0	0	0
203	1	FFP	21938844	11959970	3037832380	1303(1-7287)	0.9981	0	0	0
203	2	PLA	37724228	10162622	1585369032	16402(28-40820)	1	0	0	0
204	1	PLA	32893562	7771316	1336666352	14022(12-87321)	1	0	0	0
205	1	PLA	37352888	4857024	815980032	16097(304-42000)	1	0	0	0
206	1	PLA	30390918	2600228	447239216	7634(1-64467)	1	1	0	0
206	2	PLA	37176354	5721107	966867083	14547(20-31687)	0.9998	1	0	0
206	3	PLA	38929424	4295523	730238910	16785(236-39605)	1	0	0	0
206	4	CSF	7215528	1964744	310429552	2983(1-13850)	0.9968	1	0	0
207	2	PLA	33688384	10150971	1685061186	14575(5-136522)	1	1	1	0.1329
207	3	PLA	33811934	6924531	1135623084	15157(3-113068)	1	1	1	0.0015
208	1	PLA	35155108	8050749	1368627330	16283(11-113814)	1	0	0	0
209	2	PLA	27278718	8265251	1405092670	13638(7-88149)	1	1	1	0.0029
210	1	PLA	40250118	3107230	534443560	17141(78-41932)	1	0	0	0
211	1	PLA	47109824	11076561	1871938809	19002(155-45173)	1	0	0	0
211	1	FFP	7869034	2851678	593149024	3099(79-7923)	0.9998	1	0	0
212	1	PLA	22879832	5902167	1032879225	9851(9-64812)	0.998	0	0	0
212	2	PLA	28310598	3798078	657067494	12896(4-90435)	0.9999	0	0	0
212	3	PLA	26195064	4708974	791107632	12592(1-96857)	0.9832	0	0	0
213	1	TIS	5250694	1722763	303206288	1534(6-3483)	0.9943	1	0	0
214	1	PLA	60248140	7610483	1278561144	11445(1-31638)	0.7457	0	0	0
214	2	PLA	33297350	7694742	1338885108	14993(18-90220)	1	0	0	0
214	4	PLA	32701826	8894128	1538684144	15241(13-93563)	1	1	0	0
215	1	PLA	25938144	1629511	267239804	7856(1-144016)	0.991	0	0	0
215	1	FLD	6870756	619446	117694740	2514(41-6593)	0.9991	0	0	0
215	2	PLA	44758966	10511717	1734433305	18318(127-42081)	1	0	0	0
215	3	PLA	45297304	11117838	1856678946	19566(141-43867)	1	0	0	0
216	1	PLA	36232536	6651554	1117461072	15285(303-36120)	1	1	0	0
216	2	PLA	43258394	5773872	952688880	18912(239-46551)	1	1	0	0
217	1	PLA	22597002	7179907	1184684655	11883(10-82441)	1	1	0	0
217	2	PLA	47225276	8513626	1396234664	20868(171-50816)	1	0	0	0
218	1	FFP	7933218	3401420	676882580	1647(1-6444)	0.9942	1	0	0
219	1	PLA	32044880	7590847	1305625684	14022(2-91529)	0.9943	0	0	0
220	1	PLA	34573414	6348109	1066482312	14590(45-37799)	1	1	0	0
220	1	FFP	27975572	14201819	3578858388	1678(1-9498)	0.9981	1	0	0
220	2	PLA	38163492	5484620	932385400	16474(77-38285)	1	1	0	0
221	1	PLA	35507726	5748061	959926187	15014(175-39039)	1	1	0	0
221	1	FFP	23790320	14627271	3452035956	1380(1-17125)	0.994	1	0	0
221	2	PLA	43150558	8061237	1354287816	18360(334-39409)	1	1	0	0
221	3	PLA	37691756	3966117	662341539	16316(227-34790)	1	1	1	0.0011
221	4	PLA	34817458	5403602	896997932	14655(287-38562)	1	1	0	0
221	5	FFP	5675686	2914514	638278566	2012(22-5818)	0.9993	0	0	0
222	1	PLA	51324452	7834144	1316136192	22110(178-58737)	1	1	0	0
222	1	FFP	33005286	17777996	4195607056	1869(1-31723)	0.9957	1	0	0
222	2	PLA	42591916	7109018	1194315024	18371(4-44509)	1	1	0	0
223	1	PLA	29306782	7229634	1286874852	12841(11-74934)	1	0	0	0
223	2	PLA	28179814	5163007	893200211	12255(11-81291)	1	0	0	0
223	3	PLA	29769782	8246691	1401937470	14441(7-93794)	1	0	0	0
223	4	PLA	51989842	13510663	2323834036	21122(120-51240)	1	0	0	0
223	4	CSF	3975534	1360088	229854872	1295(8-5795)	0.9883	0	0	0
224	1	PLA	40358658	10652653	1747035092	15867(152-41286)	1	0	0	0
224	1	FFP	27187566	12892880	2926683760	1604(1-8209)	0.9958	0	0	0
225	1	PLA	47344324	12662374	2076629336	18773(66-49477)	1	0	0	0
226	1	PLA	36079236	8322387	1423128177	15842(20-97297)	1	1	0	0
226	2	PLA	28817220	7629462	1312267464	12620(15-81007)	1	1	0	0
226	3	PLA	36148890	6586052	1086698580	18747(15-134403)	1	1	0	0
226	4	PLA	32891542	9649857	1611526119	13423(169-31758)	1	1	0	0
227	5	PLA	39243396	8279854	1391015472	15238(280-36835)	1	1	0	0
227	6	PLA	45207514	8972174	1489380884	19253(275-47789)	1	1	0	0
228	1	FFP	30516680	15852484	3963121000	1657(1-41200)	0.9966	0	0	0
229	1	PLA	49980148	13236566	2078140862	21369(135-60545)	1	0	0	0
229	1	FFP	25698372	15567298	3580478540	1517(1-8154)	0.9956	0	0	0
230	1	PLA	29089483	6720808	1108933320	15009(11-113982)	0.9997	1	0	0
230	2	PLA	21483954	1808292	309217932	10297(7-69727)	0.9982	1	0	0
230	3	PLA	24504772	4680809	805099148	8722(14-52972)	0.9984	1	1	0.0017
230	4	PLA	28618778	5037300	886564800	12198(7-76125)	1	0	0	0
231	1	PLA	39067732	4678512	795347040	15332(57-34388)	1	0	0	0
231	1	FFP	6296036	246445	32037850	2292(8-11095)	0.9942	1	0	0
231	2	PLA	42468948	5536449	941196330	17796(74-41045)	1	0	0	0
232	1	PLA	82461516	14666155	2434581730	35607(462-83733)	1	0	0	0
233	1	PLA	48831192	10267594	1714688198	21152(28-47858)	0.9999	0	0	0
234	1	PLA	45899718	8877761	1473708326	19460(92-44833)	1	1	0	0
234	1	FFP	27744502	15127775	3267599400	1610(1-8705)	0.9949	1	0	0
235	1	FFP	6607249	206281	38368266	1891(1-8140)	0.9905	1	0	0
235	1	PLA	24992462	2972698	496440566	12559(3-90448)	0.9993	0	0	0
235	2	PLA	32609836	9347611	1579746259	15031(10-114249)	1	0	0	0
236	1	PLA	50786252	18952717	3013482003	21469(132-66899)	1	0	0	0
236	2	PLA	34142294	10725961	1769783565	14101(180-32860)	1	0	0	0
236	3	PLA	35705978	9593094	1621232886	15035(239-35559)	1	0	0	0
236	4	PLA	37261190	10385680	1724022880	15714(227-37296)	1	0	0	0
237	1	PLA	24739534	2302210	393677910	12203(7-65854)	0.9996	1	1	0.0036
237	2	PLA	22469434	1603310	270959390	10896(6-62565)	0.9999	1	0	0
237	3	PLA	16676592	2116914	355641552	8539(54-51573)	0.9992	1	1	0.0023
237	4	PLA	22646376	1951566	331766220	11777(2-152568)	0.9979	1	1	0.0182
237	5	PLA	35625498	6318067	1055117189	17842(4-418864)	1	1	1	0.0342
237	6	PLA	29584892	9545857	1670524975	14427(2-748301)	0.9978	1	1	0.0381
237	6	FLD	2723874	1253041	352104521	2002(8-11464)	0.993	1	1	0.102
238	1	PLA	39135140	9086229	1499227785	17337(179-44227)	1	0	0	0
239	1	PLA	39035856	10840231	1821158808	17129(35-45199)	1	0	0	0
239	2	PLA	41310604	7050076	1191462844	17794(90-47949)	1	0	0	0
239	3	PLA	35882176	10576002	1755616332	15733(28-38634)	1	0	0	0
240	1	PLA	36627122	7096077	1199237013	14659(103-35422)	1	1	0	0
240	2	PLA	37493462	5735880	963627840	15576(409-34662)	1	1	0	0
241	1	PLA	24324523	2999671	512943741	10971(17-77648)	0.9993	0	0	0
242	1	PLA	37436840	8684671	1485078741	13853(12-87786)	1	1	0	0
242	2	PLA	27243092	5460981	939288732	11674(6-69102)	1	0	0	0
242	3	PLA	37427088	9196055	1526545130	16095(189-39773)	1	1	1	0.0017
243	1	PLA	30543742	8877677	1509205090	13586(8-85922)	1	1	0	0
243	2	PLA	42117448	7303788	1227036384	16698(95-40475)	1	1	0	0
244	1	PLA	63304368	2264740	380476320	7554(1-30594)	0.7591	0	0	0
245	1	PLA	31105838	8714127	1490115717	14998(15-90652)	0.999	0	0	0
245	2	PLA	35090298	9964241	1634135524	17729(17-103139)	1	0	0	0
245	3	PLA	29976396	9086346	1499247090	15691(13-80087)	1	0	0	0
246	2	PLA	23152968	3007555	511284350	10677(6-66527)	0.9996	1	1	0.0157
246	3	PLA	25755808	4009327	693613571	12288(6-78862)	0.9978	1	0	0
247	1	PLA	25020992	1327364	224324516	12236(2-82630)	0.9997	1	0	0
247	2	PLA	19272202	1811307	306110883	9481(3-66003)	0.9996	1	0	0
247	3	PLA	32050678	6157452	1065239196	15235(17-102804)	0.9988	1	1	0.0019
248	1	PLA	29850014	3552362	586139730	14614(13-83694)	1	0	0	0
249	1	PLA	43602254	9684264	1636640616	17561(288-43849)	1	0	0	0
249	1	FFP	26877216	4827032	738535896	1654(1-13731)	0.9959	0	0	0
250	1	PLA	44922798	12976669	2141150385	19493(182-49629)	1	0	0	0
250	1	FFP	5475504	3253321	751517151	2131(28-12282)	0.9988	0	0	0
251	1	PLA	59971873	2801128	478992888	11342(1-34087)	0.7942	1	0	0
251	1	PLA	27592013	2734443	459386424	12661(21-79472)	0.9999	1	0	0
251	2	PLA	21825085	1818708	307361652	10622(1-22626)	0.7809	1	0	0
252	1	PLA	43725538	13912284	2295526860	18301(61-41893)	1	1	0	0
252	2	PLA	39555984	12243165	2032365390	17247(220-42690)	1	1	0	0
253	1	PLA	30421508	4981083	856746276	13294(15-103593)	1	0	0	0
253	2	PLA	36609620	10084506	1684112502	17447(16-139462)	1	0	0	0
253	3	PLA	49306214	13218640	2141419680	20851(51-70399)	1	0	0	0
253	4	FFP	986556	480255	95090490	1493(35-2607)	0.9978	0	0	0
253	5	PLA	45741964	8448937	1368727794	8680(30-21345)	1	0	0	0
253	5	CSF	4469060	669130	101038630	1585(1-22491)	0.9987	0	0	0
254	1	PLA	30911984	4020121	663319965	15130(4-105702)	0.999	0	0	0
254	2	PLA	25096351	916824	151275960	12236(3-67306)	0.9999	0	0	0
254	3	PLA	29834810	8898687	1494979416	14432(24-78730)	1	0	0	0
254	4	FFP	4064208	98276	15134504	1168(1-4764)	0.994	1	0	0
255	1	PLA	43755304	11491962	1930649616	17723(31-75701)	1	1	0	0
255	2	PLA	40935910	7648532	1315547504	15765(41-39311)	0.9999	1	0	0
256	1	PLA	25663867	1095188	186181960	12161(19-69665)	0.9988	1	0	0
257	1	PLA	28892477	5001377	830228582	14136(16-100013)	0.9968	0	0	0
258	1	PLA	52481698	12448477	2053998705	21698(68-52930)	1	0	0	0
259	1	PLA	41503872	8480958	1407839028	17710(157-40679)	1	0	0	0
260	1	PLA	26821421	3685388	619145184	12990(3-95743)	0.9998	0	0	0
260	2	PLA	30550366	7124516	1218292236	13794(8-93422)	1	0	0	0
260	3	PLA	31533250	7581251	1303975172	13680(6-98765)	1	0	0	0
260	4	PLA	47119336	8773185	1447575525	19610(89-43158)	1	1	0	0
260	5	PLA	57607076	10551062	1740925230	13433(1-34654)	0.9931	1	0	0
260	6	PLA	45919660	12990294	2143398510	20236(65-52869)	1	1	0	0
260	6	FFP	5756096	3261725	675177075	2250(11-8913)	0.9999	1	0	0
261	1	PLA	32502248	10184352	1649865024	15955(4-87766)	1	0	0	0
262	1	PLA	41129494	5456779	922195651	12290(36-29688)	0.9999	0	0	0
262	1	FFP	23028802	7284709	1741045451	1390(1-8243)	0.992	0	0	0
263	1	PLA	38637974	4744160	806507200	15704(98-36474)	1	0	0	0
263	1	FFP	5454206	2840823	659070936	1810(13-4629)	0.9967	0	0	0
263	2	PLA	44798534	8084409	1325843076	18116(90-43025)	1	0	0	0
264	1	PLA	54194450	13304775	2022325800	23436(249-80392)	1	0	0	0
265	1	PLA	23183485	2036072	344096168	11509(2-71927)	0.9989	0	0	0
266	1	PLA	107815320	35749898	5970232966	6861(1-44620)	0.9985	0	0	0
266	1	FFP	27063836	15933659	3680675229	1534(1-32592)	0.9903	0	0	0
267	1	PLA	31460424	10465251	1737231666	12674(30-27572)	1	0	0	0
268	1	PLA	37881294	10695231	1796798808	15914(20-40685)	1	0	0	0
269	1	PLA	22403616	7094157	1269854103	10370(6-60044)	1	0	0	0
270	1	PLA	45515064	13921525	2269208575	19467(60-49375)	1	0	0	0
271	1	PLA	24985933	1044094	178540074	12411(11-84106)	0.9998	0	0	0
272	1	PLA	44106902	12961493	2073838880	19725(80-71989)	1	1	0	0
273	1	PLA	43026496	13413767	2119375186	17895(197-50654)	1	0	0	0
273	1	FFP	37063180	732171	100307427	2000(1-21263)	0.9943	0	0	0
274	1	PLA	47947594	12380754	2030443656	21701(27-55330)	1	0	0	0
274	1	FFP	6283062	3116087	741628706	2365(7-8415)	0.9961	0	0	0
275	1	PLA	34740232	9997009	1659503494	16259(12-118123)	1	0	0	0
276	1	PLA	56845690	8504497	1437259993	11892(1-28869)	0.8124	1	0	0
277	1	PLA	30458252	6374798	1083715660	13045(262-32722)	1	0	0	0
278	1	PLA	42640190	11231591	1864444106	17548(149-40705)	1	0	0	0
279	1	PLA	48519830	10199149	1662461287	21672(187-50238)	1	1	0	0
280	1	PLA	54047043	2252352	380647488	6708(1-41323)	0.8307	1	0	0
280	2	PLA	28890136	2152063	361546584	14594(5-90905)	1	1	1	0.0018
280	3	PLA	26933753	3975015	667802520	12934(5-83190)	0.9994	1	1	0.0048
280	4	PLA	26885924	7883808	1363898784	10751(8-63887)	1	1	1	0.0033
280	5	PLA	32425154	8264917	1396770973	15265(20-95249)	0.9987	0	0	0
280	6	PLA	30617876	9598981	1641425751	13194(16-81635)	1	0	0	0
281	1	PLA	43698424	12025467	2020278456	18128(76-42276)	1	0	0	0
282	1	PLA	30027434	3996635	703407760	11860(4-76227)	1	0	0	0
282	2	PLA	40278096	6849158	1157507702	17796(206-43242)	1	0	0	0
283	1	PLA	26544920	8408322	1395781452	13183(12-91177)	1	0	0	0
284	1	PLA	42714624	7974978	1315871370	18697(340-69684)	1	1	0	0
285	1	PLA	25369996	5515590	915587940	12872(9-70233)	1	1	0	0
286	1	PLA	42907808	15280086	2460093846	17680(85-98474)	1	1	0	0
286	2	PLA	41180868	13765176	2229958512	16675(43-87200)	0.9999	1	0	0
287	1	PLA	35336880	7213697	1204687399	15435(38-36181)	1	0	0	0
288	1	PLA	33191912	11137094	1859894698	15121(16-137379)	1	0	0	0
288	2	PLA	42109954	12502843	1950443508	19541(30-210680)	1	0	0	0
288	3	PLA	34916496	10807844	1610368756	17282(19-183558)	1	0	0	0
289	1	FFP	6335394	3622288	815014800	1649(13-5150)	0.9968	1	0	0
290	1	PLA	36281076	11996685	1991449710	16166(50-39817)	1	1	0	0
290	2	PLA	43278654	11293483	1886011661	19213(315-49451)	1	0	0	0
290	3	PLA	46074906	10921355	1812944930	20360(156-49538)	1	0	0	0
291	1	PLA	68371012	4164521	707968570	13707(1-43883)	0.8068	0	0	0
291	2	PLA	23757417	4496203	755362104	11365(3-71808)	0.999	0	0	0
292	1	PLA	44942098	9606079	1594609114	14818(183-33262)	1	0	0	0
292	1	CSF	3933204	67587	9597354	1511(2-5890)	0.9942	0	0	0
292	2	FFP	5239380	2994381	670741344	1986(47-6861)	0.9997	0	0	0
293	1	PLA	86192298	6980347	1165717949	19672(1-74588)	0.8435	1	0	0
293	2	PLA	39584064	8410665	1421402385	19248(9-120512)	0.9987	1	1	0.0427
293	3	PLA	36841556	10496977	1763492136	16936(15-106459)	1	1	1	0.0809
293	4	PLA	36746320	7066657	1222531661	17299(10-103229)	0.9971	1	0	0
293	5	PLA	29752362	8280462	1449080850	13457(23-81915)	1	1	0	0
293	6	PLA	28578118	8904171	1486996557	14004(11-82930)	1	1	1	0.0058
293	7	PLA	30382098	9103205	1520235235	15323(11-83659)	1	1	0	0
293	8	PLA	25008962	9096145	1473575490	12383(12-69022)	1	1	0	0
293	9	FFP	6114414	3097876	656749712	2156(1-16243)	0.9941	1	0	0
294	1	FLD	3127038	1336053	364742469	2361(51-4184)	0.9996	1	0	0
294	1	PLA	32288756	9538723	1650199079	14127(11-93429)	0.9998	1	0	0
295	1	PLA	35140790	8109803	1370556707	15029(317-33779)	1	0	0	0
295	1	FFP	32092174	2586172	631025968	1238(1-11080)	0.9982	0	0	0
296	1	FFP	6523332	4271780	892802020	1774(3-5549)	0.9927	0	0	0
297	1	PLA	65312307	6952993	1168102824	12904(1-38011)	0.7046	0	0	0
298	1	PLA	21318137	3877753	647584751	10918(3-80625)	0.9986	0	0	0
299	1	PLA	49324126	6322790	1062228720	12145(34-28553)	1	0	0	0
300	1	PLA	43427682	8690644	1442646904	18573(272-58008)	1	1	0	0
300	2	PLA	34473100	5406665	902913055	13031(28-29916)	0.9998	0	0	0
301	1	PLA	47381718	7402991	1221493515	20476(45-51216)	1	1	0	0
301	2	PLA	41267978	7316668	1207250220	17779(79-43499)	1	1	0	0
302	1	PLA	38364272	6792852	1141199136	15609(253-99682)	1	1	0	0
302	1	FFP	2829436	1573341	322534905	1776(5-22023)	0.9955	1	0	0
302	2	PLA	41056238	5974546	997749182	17882(172-110941)	1	1	0	0
303	1	PLA	47024204	7014628	1171442876	17468(149-42635)	1	0	0	0
303	1	FFP	27955010	12370556	2560705092	1677(1-11368)	0.9956	0	0	0
abbreviation list	full name
PLA	plasma
FFP	formalin-fixed paraffin-embedded
FLD	pleural effusion
TIS	Fresh tissue
CSF	Cerebrospinal Fluid
VAF	the variant allele frequency
