# Supplementary material for: Dynamic monitoring serum tumor markers to predict molecular features of EGFR‐mutated lung cancer during targeted therapy
Source: Cancer Med. 2022 May 11;11(16):3115–25. doi: 10.1002/cam4.4676 (PMC9385589; doi:10.1002/cam4.4676)
Supplement: Supplementary file 3 — Table S2 [file CAM4-11-3115-s003.xlsx]

## Sheet: Table S1
Table S2 Comparisons of baseline characteristics in different oncogenic drivers.
Characteristic		EGFR				TP53				MET				ERBB2				ALK				KRAS				ROS1				BRAF						RET
		Wild-type	Mutation-type	P value		Wild-type	Mutation-type	P value		Wild-type	Mutation-type	P value		Wild-type	Mutation-type	P value		Wild-type	Mutation-type	P value		Wild-type	Mutation-type	P value		Wild-type	Mutation-type	P value		Wild-type		Mutation-type		P value		Wild-type	Mutation-type	P value
Gender				<0.001				0.036				0.375				0.603				0.93				0.096				0.585					0.537					0.686
Male		125(66.1)	64(33.9)			81(42.9)	108(57.1)			174(92.1)	15(7.9)			180(95.2)	9(4.8)			166(87.8)	23(12.2)			162(85.7)	27(14.3)			183(96.8)	6(3.2)			180(95.2)		9(4.8)				181(95.8)	8(4.2)
Female		48(42.1)	66(57.9)			63(55.3)	51(44.7)			108(94.7)	6(5.3)			107(93.9)	7(6.1)			106(93.8)	7(6.2)			105(92.1)	9(7.9)			109(95.6)	5(4.4)			111(97.4)		3(2.6)				111(97.4)	3(2.6)
Age
Median		62	64			63	63			63	64			63	62			64	58			63	64			63	65			63		62				63	62
Range		23-88	33-87			23-88	33-87			23-88	45-76			23-88	37-74			23-88	32-83			23-88	33-87			23-88	36-77			23-88		40-83				23-88	36-70
NSE				0.503				0.02				0.459				1				0.606				0.224				0.545					0.887					0.204
Elevated		122(58.4)	87(41.6)			90(43.1)	119(56.9)			193(94.7)	16(7.7)			89(94.7)	5(5.3)			187(89.5)	22(10.5)			181(86.6)	28(13.4)			200(95.7)	9(4.3)			200(95.7)		9(4.3)				199(95.2)	10(4.8)
Normal		51(54.3)	43(45.7)			54(57.4)	40(42.6)			89(94.7)	5(5.3)			198(94.7)	11(5.3)			85(81.4)	8(8.6)			86(91.5)	8(8.5)			92(97.9)	2(2.1)			91(96.8)		3(3.2)				93(98.9)	1(1.1)
CEA				0.005				0.382				0.112				0.013				0.862				0.553				0.675					0.666					0.585
Elevated		101(51.3)	96(48.7)			90(45.7)	107(54.3)			180(93.1)	21(6.9)			182(92.4)	15(7.6)			177(89.8)	20(10.2)			172(87.3)	25(12.7)			191(97.0)	6(3.0)			188(95.4)		9(4.6)				189(95.9)	8(4.1)
Normal		72(67.9)	34(32.1)			54(50.9)	52(49.1)			102(96.2)	4(3.8)			105(99.1)	1(0.9)			95(90.5)	10(9.5)			95(89.6)	11(10.4)			101(95.3)	5(4.7)			103(97.2)		3(2.8)				103(97.2)	3(2.8)
CA125				0.453				0.271				0.02				0.634				0.973				0.575				0.645					0.48					0.874
Elevated		95(55.2)	77(44.8)			77(44.8)	95(55.2)			282(93.1)	17(6.9)			162(94.2)	10(5.8)			155(90.1)	17(9.9)			150(87.2)	22(12.8)			167(97.1)	5(2.9)			164(95.3)		8(4.7)				165(95.9)	7(4.1)
Normal		78(59.5)	53(40.5)			67(51.1)	64(48.9)			127(96.9)	4(3.1)			125(95.4)	6(4.6)			117(90.0)	13(10.0)			117(89.3)	14(10.7)			125(95.4)	6(4.6)			127(96.9)		4(3.1)				127(96.9)	4(3.1)
CA153				0.003				0.559				0.297				0.84				0.114				0.896				0.505					0.788					0.572
Elevated		67(47.9)	73(52.1)			64(45.7)	76(54.3)			128(91.4)	12(8.6)			133(95.0)	7(5.0)			122(87.1)	18(12.9)			123(87.9)	17(12.1)			136(97.1)	4(2.9)			134(95.7)		6(4.3)				134(95.7)	6(4.3)
Normal		106(65.0)	57(35.0)			80(49.1)	83(50.9)			154(94.5)	9(5.5)			154(94.5)	9(5.5)			150(92.6)	12(7.4)			144(88.3)	19(11.7)			156(95.7)	7(4.3)			157(96.3)		6(3.7)				158(96.9)	5(3.1)
CYFRA21-1				0.726				0.024				0.533				0.207				0.502				0.11				0.153					1					0.429
Elevated		136(57.6)	100(42.4)			40(59.7)	27(40.3)			218(92.4)	18(7.6)			221(93.6)	15(6.4)			214(90.7)	22(9.3)			202(85.6)	34(14.4)			225(95.3)	11(4.7)			227(96.2)		9(3.8)				229(97.0)	7(3.0)
Normal		37(55.2)	30(44.8)			104(44.1)	132(55.9)			64(95.5)	3(4.5)			66(98.5)	1(1.5)			58(87.9)	8(12.1)			65(97.0)	2(3.0)			67(100)	0(0)			64(95.5)		3(4.5)				63(94.0)	4(6.0)
SCC				<0.001				0.908				0.656				0.834				0.423				0.741				1					0.774					0.895
Elevated		75(73.5)	27(26.5)			96(47.8)	105(52.2)			94(92.2)	8(7.8)			97(94.5)	5(4.9)			89(88.1)	12(11.9)			89(87.3)	13(12.7)			98(96.1)	4(3.9)			97(95.1)		5(4.9)				193(96.0)	8(4.0)
Normal		98(48.8)	103(51.2)			48(47.1)	54(52.9)			188(93.5)	13(6.5)			190(94.5)	11(5.5)			183(91.0)	18(9.0)			178(88.6)	23(11.4)			194(96.5)	7(3.5)			194(96.5)		7(3.5)				99(97.1)	3(2.9)
Pathology
Adenocarcinoma		150(54.7)	124(45.3)			134(48.9)	140(51.1)			254(92.7)	20(7.3)			259(94.5)	15(5.5)			245(89.7)	28(10.3)			241(88.0)	33(12.0)			265(96.7)	9(3.3)			262(95.6)		12(4.4)				265(96.7)	9(3.3)
Squamous carcinoma		11(84.6)	2(15.4)			6(46.2)	7(53.8)			13(100)	0(0)			13(100)	0(0)			12(92.3)	1(7.7)			13(100)	0(0)			12(92.3)	1(7.7)			13(100)		0(0)				13(100)	0(0)
Adenoaquamous carcinoma		1(100)	0(0)			1(100)	0(0)			1(100)	0(0)			1(100)	0(0)			1(100)	0(0)			0(0)	1(100)			1(100)	0(0)			1(100)		0(0)				1(100)	0
SCLC		3(75)	1(25)			0(0)	4(100)			3(75)	1(25)			4(100)	0(0)			4(100)	0(0)			4(100)	0(0)			3(75)	1(25)			4(100)		0(0)				3(75)	1(25)
Others		8(72.7)	3(27.3)			3(27.3)	8(72.7)			11(100)	0(0)			10(90.9)	1(9.1)			12(100)	0(0)			9(81.8)	2(18.2)			11(100)	0(0)			11(100)		0(0)				10(90.9)	1(9.1)
Values presented are n (%) unless otherwise noted.
* Others include epitheliomatoid carcinoma, complex small cell carcinoma and other unknown pathological types of lung cancer.
