# Supplementary material for: Dynamic monitoring serum tumor markers to predict molecular features of EGFR‐mutated lung cancer during targeted therapy
Source: Cancer Med. 2022 May 11;11(16):3115–25. doi: 10.1002/cam4.4676 (PMC9385589; doi:10.1002/cam4.4676)
Supplement: Supplementary file 4 — Table S3 [file CAM4-11-3115-s001.xlsx]

## Sheet: Table S2
Table S3. The average value of serum tumor markers, ctDNA, and tumor size.
Time points(months)	Actual interval time(months)	VAF of T790M	Actual interval time(months)	VAF of EGFR	Actual interval time(months)	Tumor size(cm)	Actual interval time(months)	The logarithm of the NSE level	The logarithm of the CEA level	The logarithm of the CA125 level	The logarithm of the CA153 level	The logarithm of the CYFRA21-1 level	The logarithm of the SCC level
0	0	0	0	4.71203	0	4.17	0	3.29249	5.25753	5.05983	4.14802	2.56747	0.90247
4	4.14286	0	3.58242	1.06077	3.6	3.3	3.61429	3.32708	2.88692	4.38089	3.32028	2.71602	2.10657
6	5.95238	0.055	6.14545	0.702909	6	3.28	5.9375	2.95288	4.20711	4.73512	3.77134	1.98442	1.12871
9	8.85714	0	9.0102	2.81714	9.2	2.96	8.94286	3.34628	5.08586	4.00877	4.28146	2.04731	0.357674
12	12.4762	0.05	11.9832	7.34588	11.9	3.42	11.7738	3.35177	4.37603	4.87678	4.02005	2.525	0.360003
16	16.3429	1.366	16.4	6.585	15.9	3.8	16.2143	3.07211	3.04583	3.24122	4.45193	1.76173	0.318454
20	21.04	0.725	20.3524	4.354	20	2.78	20	3.20257	2.91931	3.84261	4.10361	1.90083	-0.0438026
VAF: Variant allele frequency.
